# Supplementary material for: Tailoring the catalytic performance of MXenes in propane dehydrogenation by layer substitution from microkinetic simulations
Source: iScience. 2025 Sep 7;28(10):113480. doi: 10.1016/j.isci.2025.113480 (PMC12483649; doi:10.1016/j.isci.2025.113480)
Supplement: Table S1. Atomic coordinates for representative MXene models — Atomic positions (x, y, z) for Ti3C2O2 (TM-C), Ti3N2O2 (TM-N), Ti3(CN)O2 (TM-C/N mixed layer), and Ti3(NC)O2 (TM-N/C mixed layer), derived from DFT-optimized structures, related to Figure 1. [file mmc3.xlsx]

## Sheet: Sheet1
TM-C	x	y	z	TM-N	x	y	z
C1	0.083423	0.165954	0.367032	N1	0.083156	0.166262	0.367953
C2	0.083423	0.415954	0.367032	N2	0.083156	0.416262	0.367953
C3	0.083423	0.665954	0.367032	N3	0.083156	0.666262	0.367953
C4	0.083423	0.915954	0.367032	N4	0.083156	0.916262	0.367953
C5	0.333423	0.165954	0.367032	N5	0.333156	0.166262	0.367953
C6	0.333423	0.415954	0.367032	N6	0.333156	0.416262	0.367953
C7	0.333423	0.665954	0.367032	N7	0.333156	0.666262	0.367953
C8	0.333423	0.915954	0.367032	N8	0.333156	0.916262	0.367953
C9	0.583423	0.165954	0.367032	N9	0.583156	0.166262	0.367953
C10	0.583423	0.415954	0.367032	N10	0.583156	0.416262	0.367953
C11	0.583423	0.665954	0.367032	N11	0.583156	0.666262	0.367953
C12	0.583423	0.915954	0.367032	N12	0.583156	0.916262	0.367953
C13	0.833423	0.165954	0.367032	N13	0.833156	0.166262	0.367953
C14	0.833423	0.415954	0.367032	N14	0.833156	0.416262	0.367953
C15	0.833423	0.665954	0.367032	N15	0.833156	0.666262	0.367953
C16	0.833423	0.915954	0.367032	N16	0.833156	0.916262	0.367953
C17	0.16617	0.083253	0.263255	N17	0.166452	0.082957	0.262316
C18	0.16617	0.333253	0.263255	N18	0.166452	0.332957	0.262316
C19	0.16617	0.583253	0.263255	N19	0.166452	0.582957	0.262316
C20	0.16617	0.833253	0.263255	N20	0.166452	0.832957	0.262316
C21	0.41617	0.083253	0.263255	N21	0.416452	0.082957	0.262316
C22	0.41617	0.333253	0.263255	N22	0.416452	0.332957	0.262316
C23	0.41617	0.583253	0.263255	N23	0.416452	0.582957	0.262316
C24	0.41617	0.833253	0.263255	N24	0.416452	0.832957	0.262316
C25	0.66617	0.083253	0.263255	N25	0.666452	0.082957	0.262316
C26	0.66617	0.333253	0.263255	N26	0.666452	0.332957	0.262316
C27	0.66617	0.583253	0.263255	N27	0.666452	0.582957	0.262316
C28	0.66617	0.833253	0.263255	N28	0.666452	0.832957	0.262316
C29	0.91617	0.083253	0.263255	N29	0.916452	0.082957	0.262316
C30	0.91617	0.333253	0.263255	N30	0.916452	0.332957	0.262316
C31	0.91617	0.583253	0.263255	N31	0.916452	0.582957	0.262316
C32	0.91617	0.833253	0.263255	N32	0.916452	0.832957	0.262316
O1	1.00039	0.24897	0.458494	O1	0.999869	0.249534	0.458854
O2	1.00039	0.49897	0.458494	O2	0.999869	0.499534	0.458854
O3	1.00039	0.74897	0.458494	O3	0.999869	0.749534	0.458854
O4	1.00039	0.99897	0.458494	O4	0.999869	0.999535	0.458854
O5	0.250393	0.24897	0.458494	O5	0.249869	0.249534	0.458854
O6	0.250393	0.49897	0.458494	O6	0.24987	0.499534	0.458854
O7	0.250393	0.74897	0.458494	O7	0.24987	0.749534	0.458854
O8	0.250393	0.99897	0.458494	O8	0.24987	0.999535	0.458854
O9	0.500393	0.24897	0.458494	O9	0.49987	0.249534	0.458854
O10	0.500393	0.49897	0.458494	O10	0.49987	0.499534	0.458854
O11	0.500393	0.74897	0.458494	O11	0.49987	0.749534	0.458854
O12	0.500393	0.99897	0.458494	O12	0.49987	0.999535	0.458854
O13	0.750393	0.24897	0.458494	O13	0.74987	0.249534	0.458854
O14	0.750393	0.49897	0.458494	O14	0.74987	0.499534	0.458854
O15	0.750393	0.74897	0.458494	O15	0.74987	0.749534	0.458854
O16	0.750393	0.99897	0.458494	O16	0.74987	0.999535	0.458854
O17	0.249196	0.25022	0.171788	O17	0.249731	0.249651	0.171466
O18	0.249196	0.50022	0.171788	O18	0.249731	0.499651	0.171466
O19	0.249196	0.75022	0.171788	O19	0.249731	0.749651	0.171466
O20	0.249196	1.00022	0.171788	O20	0.249731	0.999651	0.171466
O21	0.499196	0.25022	0.171788	O21	0.499731	0.249651	0.171466
O22	0.499196	0.50022	0.171788	O22	0.499731	0.499651	0.171466
O23	0.499196	0.75022	0.171788	O23	0.499731	0.749651	0.171466
O24	0.499196	1.00022	0.171788	O24	0.499731	0.999651	0.171466
O25	0.749196	0.25022	0.171788	O25	0.749731	0.249651	0.171466
O26	0.749196	0.50022	0.171788	O26	0.749731	0.499651	0.171466
O27	0.749196	0.75022	0.171788	O27	0.749731	0.749651	0.171466
O28	0.749196	1.00022	0.171788	O28	0.749731	0.999651	0.171466
O29	-0.0008	0.25022	0.171788	O29	0.999731	0.249651	0.171466
O30	-0.0008	0.50022	0.171788	O30	0.999731	0.499651	0.171466
O31	-0.0008	0.75022	0.171788	O31	0.999731	0.749651	0.171466
O32	-0.0008	1.00022	0.171788	O32	0.999731	0.999651	0.171466
Ti1	0.167038	0.082335	0.420734	Ti1	0.166514	0.082898	0.419118
Ti2	0.167038	0.332335	0.420734	Ti2	0.166514	0.332898	0.419118
Ti3	0.167038	0.582336	0.420734	Ti3	0.166514	0.582898	0.419118
Ti4	0.167038	0.832335	0.420734	Ti4	0.166514	0.832898	0.419118
Ti5	0.417038	0.082335	0.420734	Ti5	0.416514	0.082898	0.419118
Ti6	0.417038	0.332335	0.420734	Ti6	0.416514	0.332898	0.419118
Ti7	0.417038	0.582336	0.420734	Ti7	0.416514	0.582898	0.419118
Ti8	0.417038	0.832335	0.420734	Ti8	0.416514	0.832898	0.419118
Ti9	0.667038	0.082335	0.420734	Ti9	0.666514	0.082898	0.419118
Ti10	0.667038	0.332335	0.420734	Ti10	0.666514	0.332898	0.419118
Ti11	0.667038	0.582336	0.420734	Ti11	0.666514	0.582898	0.419118
Ti12	0.667038	0.832335	0.420734	Ti12	0.666514	0.832898	0.419118
Ti13	0.917038	0.082335	0.420734	Ti13	0.916514	0.082898	0.419118
Ti14	0.917038	0.332335	0.420734	Ti14	0.916514	0.332898	0.419118
Ti15	0.917038	0.582336	0.420734	Ti15	0.916514	0.582898	0.419118
Ti16	0.917038	0.832335	0.420734	Ti16	0.916514	0.832898	0.419118
Ti17	0.082574	0.166856	0.20956	Ti17	0.083069	0.166277	0.211172
Ti18	0.082574	0.416856	0.20956	Ti18	0.083069	0.416277	0.211172
Ti19	0.082574	0.666856	0.20956	Ti19	0.083069	0.666277	0.211172
Ti20	0.082574	0.916856	0.20956	Ti20	0.083069	0.916277	0.211172
Ti21	0.332574	0.166856	0.20956	Ti21	0.333069	0.166277	0.211172
Ti22	0.332574	0.416856	0.20956	Ti22	0.333069	0.416277	0.211172
Ti23	0.332574	0.666856	0.20956	Ti23	0.33307	0.666277	0.211172
Ti24	0.332574	0.916856	0.20956	Ti24	0.333069	0.916277	0.211172
Ti25	0.582574	0.166856	0.20956	Ti25	0.583069	0.166277	0.211172
Ti26	0.582574	0.416856	0.20956	Ti26	0.583069	0.416277	0.211172
Ti27	0.582574	0.666856	0.20956	Ti27	0.58307	0.666277	0.211172
Ti28	0.582574	0.916856	0.20956	Ti28	0.583069	0.916277	0.211172
Ti29	0.832574	0.166856	0.20956	Ti29	0.833069	0.166277	0.211172
Ti30	0.832574	0.416856	0.20956	Ti30	0.833069	0.416277	0.211172
Ti31	0.832574	0.666856	0.20956	Ti31	0.833069	0.666277	0.211172
Ti32	0.832574	0.916856	0.20956	Ti32	0.833069	0.916277	0.211172
Ti33	0.999798	0.999603	0.315146	Ti33	0.999801	0.999612	0.315131
Ti34	0.999798	0.249603	0.315146	Ti34	0.999801	0.249612	0.315131
Ti35	0.999798	0.499603	0.315146	Ti35	0.999801	0.499612	0.315131
Ti36	0.999798	0.749603	0.315146	Ti36	0.999801	0.749612	0.315131
Ti37	0.249798	0.999603	0.315146	Ti37	0.249801	0.999612	0.315131
Ti38	0.249798	0.249603	0.315146	Ti38	0.249801	0.249612	0.315131
Ti39	0.249798	0.499603	0.315146	Ti39	0.249801	0.499612	0.315131
Ti40	0.249798	0.749603	0.315146	Ti40	0.249801	0.749612	0.315131
Ti41	0.499798	0.999603	0.315146	Ti41	0.499801	0.999612	0.315131
Ti42	0.499798	0.249603	0.315146	Ti42	0.499801	0.249612	0.315131
Ti43	0.499798	0.499603	0.315146	Ti43	0.499801	0.499612	0.315131
Ti44	0.499798	0.749603	0.315146	Ti44	0.499801	0.749612	0.315131
Ti45	0.749798	0.999603	0.315146	Ti45	0.749801	0.999612	0.315131
Ti46	0.749798	0.249603	0.315146	Ti46	0.749801	0.249612	0.315131
Ti47	0.749798	0.499603	0.315146	Ti47	0.749801	0.499612	0.315131
Ti48	0.749798	0.749603	0.315146	Ti48	0.749801	0.749612	0.315131
TM-C/N	x	y	z	TM-N/C	x	y	z
C1	0.083143	0.166202	0.368429	N1	0.083143	0.166202	0.368429
C2	0.083143	0.416202	0.368429	N2	0.083143	0.416202	0.368429
C3	0.083143	0.666202	0.368429	N3	0.083143	0.666202	0.368429
C4	0.083143	0.916202	0.368429	N4	0.083143	0.916202	0.368429
C5	0.333143	0.166202	0.368429	N5	0.333143	0.166202	0.368429
C6	0.333143	0.416202	0.368429	N6	0.333143	0.416202	0.368429
C7	0.333143	0.666202	0.368429	N7	0.333143	0.666202	0.368429
C8	0.333143	0.916202	0.368429	N8	0.333143	0.916202	0.368429
C9	0.583143	0.166202	0.368429	N9	0.583143	0.166202	0.368429
C10	0.583143	0.416202	0.368429	N10	0.583143	0.416202	0.368429
C11	0.583143	0.666202	0.368429	N11	0.583143	0.666202	0.368429
C12	0.583143	0.916202	0.368429	N12	0.583143	0.916202	0.368429
C13	0.833143	0.166202	0.368429	N13	0.833143	0.166202	0.368429
C14	0.833143	0.416202	0.368429	N14	0.833143	0.416202	0.368429
C15	0.833143	0.666202	0.368429	N15	0.833143	0.666202	0.368429
C16	0.833143	0.916202	0.368429	N16	0.833143	0.916202	0.368429
N1	0.166492	0.083082	0.263899	C1	0.166492	0.083082	0.263899
N2	0.166492	0.333082	0.263899	C2	0.166492	0.333082	0.263899
N3	0.166492	0.583082	0.263899	C3	0.166492	0.583082	0.263899
N4	0.166492	0.833082	0.263899	C4	0.166492	0.833082	0.263899
N5	0.416492	0.083082	0.263899	C5	0.416492	0.083082	0.263899
N6	0.416492	0.333082	0.263899	C6	0.416492	0.333082	0.263899
N7	0.416492	0.583082	0.263899	C7	0.416492	0.583082	0.263899
N8	0.416492	0.833082	0.263899	C8	0.416492	0.833082	0.263899
N9	0.666492	0.083082	0.263899	C9	0.666492	0.083082	0.263899
N10	0.666492	0.333082	0.263899	C10	0.666492	0.333082	0.263899
N11	0.666492	0.583082	0.263899	C11	0.666492	0.583082	0.263899
N12	0.666492	0.833082	0.263899	C12	0.666492	0.833082	0.263899
N13	0.916492	0.083082	0.263899	C13	0.916492	0.083082	0.263899
N14	0.916492	0.333082	0.263899	C14	0.916492	0.333082	0.263899
N15	0.916492	0.583082	0.263899	C15	0.916492	0.583082	0.263899
N16	0.916492	0.833082	0.263899	C16	0.916492	0.833082	0.263899
O1	0.999762	0.249324	0.458624	O1	0.999762	0.249324	0.458624
O2	0.999762	0.499324	0.458624	O2	0.999762	0.499324	0.458624
O3	0.999762	0.749324	0.458624	O3	0.999762	0.749324	0.458624
O4	0.999762	0.999324	0.458624	O4	0.999762	0.999324	0.458624
O5	0.249762	0.249324	0.458624	O5	0.249762	0.249324	0.458624
O6	0.249762	0.499324	0.458624	O6	0.249762	0.499324	0.458624
O7	0.249762	0.749324	0.458624	O7	0.249762	0.749324	0.458624
O8	0.249762	0.999324	0.458624	O8	0.249762	0.999324	0.458624
O9	0.499762	0.249324	0.458624	O9	0.499762	0.249324	0.458624
O10	0.499762	0.499324	0.458624	O10	0.499762	0.499324	0.458624
O11	0.499762	0.749324	0.458624	O11	0.499762	0.749324	0.458624
O12	0.499762	0.999324	0.458624	O12	0.499762	0.999324	0.458624
O13	0.749762	0.249324	0.458624	O13	0.749762	0.249324	0.458624
O14	0.749762	0.499324	0.458624	O14	0.749762	0.499324	0.458624
O15	0.749762	0.749324	0.458624	O15	0.749762	0.749324	0.458624
O16	0.749762	0.999324	0.458624	O16	0.749762	0.999324	0.458624
O17	0.249792	0.24976	0.170835	O17	0.249792	0.24976	0.170835
O18	0.249792	0.49976	0.170835	O18	0.249792	0.49976	0.170835
O19	0.249792	0.74976	0.170835	O19	0.249792	0.74976	0.170835
O20	0.249792	0.99976	0.170835	O20	0.249792	0.99976	0.170835
O21	0.499792	0.24976	0.170835	O21	0.499792	0.24976	0.170835
O22	0.499792	0.49976	0.170835	O22	0.499792	0.49976	0.170835
O23	0.499792	0.74976	0.170835	O23	0.499792	0.74976	0.170835
O24	0.499792	0.99976	0.170835	O24	0.499792	0.99976	0.170835
O25	0.749792	0.24976	0.170835	O25	0.749792	0.24976	0.170835
O26	0.749792	0.49976	0.170835	O26	0.749792	0.49976	0.170835
O27	0.749792	0.74976	0.170835	O27	0.749792	0.74976	0.170835
O28	0.749792	0.99976	0.170835	O28	0.749792	0.99976	0.170835
O29	0.999792	0.24976	0.170835	O29	0.999792	0.24976	0.170835
O30	0.999792	0.49976	0.170835	O30	0.999792	0.49976	0.170835
O31	0.999792	0.74976	0.170835	O31	0.999792	0.74976	0.170835
O32	0.999792	0.99976	0.170835	O32	0.999792	0.99976	0.170835
Ti1	0.16647	0.082728	0.419515	Ti1	0.16647	0.082728	0.419515
Ti2	0.16647	0.332728	0.419515	Ti2	0.16647	0.332728	0.419515
Ti3	0.16647	0.582728	0.419515	Ti3	0.16647	0.582728	0.419515
Ti4	0.16647	0.832728	0.419515	Ti4	0.16647	0.832728	0.419515
Ti5	0.41647	0.082728	0.419515	Ti5	0.41647	0.082728	0.419515
Ti6	0.41647	0.332728	0.419515	Ti6	0.41647	0.332728	0.419515
Ti7	0.41647	0.582728	0.419515	Ti7	0.41647	0.582728	0.419515
Ti8	0.41647	0.832728	0.419515	Ti8	0.41647	0.832728	0.419515
Ti9	0.66647	0.082728	0.419515	Ti9	0.66647	0.082728	0.419515
Ti10	0.66647	0.332728	0.419515	Ti10	0.66647	0.332728	0.419515
Ti11	0.66647	0.582728	0.419515	Ti11	0.66647	0.582728	0.419515
Ti12	0.66647	0.832728	0.419515	Ti12	0.66647	0.832728	0.419515
Ti13	0.91647	0.082728	0.419515	Ti13	0.91647	0.082728	0.419515
Ti14	0.91647	0.332728	0.419515	Ti14	0.91647	0.332728	0.419515
Ti15	0.91647	0.582728	0.419515	Ti15	0.91647	0.582728	0.419515
Ti16	0.91647	0.832728	0.419515	Ti16	0.91647	0.832728	0.419515
Ti17	0.083077	0.166335	0.209749	Ti17	0.083077	0.166335	0.209749
Ti18	0.083077	0.416335	0.209749	Ti18	0.083077	0.416335	0.209749
Ti19	0.083077	0.666335	0.209749	Ti19	0.083077	0.666335	0.209749
Ti20	0.083077	0.916335	0.209749	Ti20	0.083077	0.916335	0.209749
Ti21	0.333077	0.166335	0.209749	Ti21	0.333077	0.166335	0.209749
Ti22	0.333077	0.416335	0.209749	Ti22	0.333077	0.416335	0.209749
Ti23	0.333077	0.666335	0.209749	Ti23	0.333077	0.666335	0.209749
Ti24	0.333077	0.916335	0.209749	Ti24	0.333077	0.916335	0.209749
Ti25	0.583077	0.166335	0.209749	Ti25	0.583077	0.166335	0.209749
Ti26	0.583077	0.416335	0.209749	Ti26	0.583077	0.416335	0.209749
Ti27	0.583077	0.666335	0.209749	Ti27	0.583077	0.666335	0.209749
Ti28	0.583077	0.916335	0.209749	Ti28	0.583077	0.916335	0.209749
Ti29	0.833077	0.166335	0.209749	Ti29	0.833077	0.166335	0.209749
Ti30	0.833077	0.416335	0.209749	Ti30	0.833077	0.416335	0.209749
Ti31	0.833077	0.666335	0.209749	Ti31	0.833077	0.666335	0.209749
Ti32	0.833077	0.916335	0.209749	Ti32	0.833077	0.916335	0.209749
Ti33	0.999855	0.999761	0.314959	Ti33	0.999855	0.999761	0.314959
Ti34	0.999855	0.249761	0.314959	Ti34	0.999855	0.249761	0.314959
Ti35	0.999855	0.499761	0.314959	Ti35	0.999855	0.499761	0.314959
Ti36	0.999855	0.749761	0.314959	Ti36	0.999855	0.749761	0.314959
Ti37	0.249855	0.999761	0.314959	Ti37	0.249855	0.999761	0.314959
Ti38	0.249855	0.249761	0.314959	Ti38	0.249855	0.249761	0.314959
Ti39	0.249855	0.499761	0.314959	Ti39	0.249855	0.499761	0.314959
Ti40	0.249855	0.749761	0.314959	Ti40	0.249855	0.749761	0.314959
Ti41	0.499855	0.999761	0.314959	Ti41	0.499855	0.999761	0.314959
Ti42	0.499855	0.249761	0.314959	Ti42	0.499855	0.249761	0.314959
Ti43	0.499855	0.499761	0.314959	Ti43	0.499855	0.499761	0.314959
Ti44	0.499855	0.749761	0.314959	Ti44	0.499855	0.749761	0.314959
Ti45	0.749855	0.999761	0.314959	Ti45	0.749855	0.999761	0.314959
Ti46	0.749855	0.249761	0.314959	Ti46	0.749855	0.249761	0.314959
Ti47	0.749855	0.499761	0.314959	Ti47	0.749855	0.499761	0.314959
Ti48	0.749855	0.749761	0.314959	Ti48	0.749855	0.749761	0.314959
